# Supplementary material for: Facile One-Pot Fischer–Suzuki–Knoevenagel Microwave-Assisted Synthesis of Fluorescent 5-Aryl-2-Styryl-3H-Indoles
Source: Molecules. 2025 Jun 7;30(12):2503. doi: 10.3390/molecules30122503 (PMC12196462; doi:10.3390/molecules30122503)
Supplement: Supplementary file 1 [file molecules-30-02503-s001.zip]

Archive with 1 entries (1 files):
- molecules-3663302-supplementary.pdf
